# Supplementary material for: LINC01770 Is Associated with Stem-like Features and Aggressive Traits in Breast Cancer Cells Through a Putative miR-335-5p/OCT4 Axis
Source: Pharmaceuticals (Basel). 2026 Jul 3;19(7):1039. doi: 10.3390/ph19071039 (PMC13416054; doi:10.3390/ph19071039)
Supplement: Supplementary file 1 [file pharmaceuticals-19-01039-s001.zip]

Archive with 1 entries (1 files):
- pharmaceuticals-4319967-supplementary.pdf
